# Supplementary material for: Superhydrophobic Water-Solid Contact Triboelectric Generator by Simple Spray-On Fabrication Method
Source: Micromachines (Basel). 2018 Nov 13;9(11):593. doi: 10.3390/mi9110593 (PMC6266004; doi:10.3390/mi9110593)
Supplement: Supplementary file 1 [file micromachines-09-00593-s001.zip]

Archive with 6 entries (5 files):
- micromachines-387052-supplementary/
- micromachines-387052-supplementary/micromachines-387052-supplementary.docx
- micromachines-387052-supplementary/micromachines-387052-SupportingVideo1.mp4
- micromachines-387052-supplementary/micromachines-387052-SupportingVideo2.mp4
- micromachines-387052-supplementary/micromachines-387052-SupportingVideo3.mp4
- micromachines-387052-supplementary/micromachines-387052-SupportingVideo4.mp4
